# Supplementary material for: Factors Predicting Tongue Pressure Decline among Community-Dwelling Older Adults: The Takashimadaira Study
Source: Int J Environ Res Public Health. 2022 Jun 26;19(13):7850. doi: 10.3390/ijerph19137850 (PMC9265909; doi:10.3390/ijerph19137850)
Supplement: Supplementary file 1 [file ijerph-19-07850-s001.zip]

Archive with 1 entries (1 files):
- ijerph-1754384-supplementary.pdf
